# Supplementary material for: Nanopore-Based Direct RNA Sequencing of the Trypanosoma brucei Transcriptome Identifies Novel lncRNAs
Source: Genes (Basel). 2023 Feb 28;14(3):610. doi: 10.3390/genes14030610 (PMC10048164; doi:10.3390/genes14030610)
Supplement: Supplementary file 1 [file genes-14-00610-s001.zip]

Archive with 1 entries (1 files):
- genes-2216228-supplementary.pdf
